# Supplementary material for: Genome-wide association study of placental weight identifies distinct and shared genetic influences between placental and fetal growth
Source: Nat Genet. 2023 Oct 5;55(11):1807–19. doi: 10.1038/s41588-023-01520-w (PMC10632150; doi:10.1038/s41588-023-01520-w)
Supplement: Supplementary file 4 — Supplementary Tables 1–19. [file 41588_2023_1520_MOESM4_ESM.xlsx]

## Sheet: Supplementary Table 1
Supplementary Table 1: Cohort studies description, phenotypes, fetal meta-analysis.
Descriptive phenotypic statistics for studies that contributed to the fetal GWAS meta-analysis, see column description under the table. Differences between placental weight in males and females were tested using a 2-sided t-test.
Study	Country of origin	Year(s) of birth	Sample size (M/F)	Phenotype exclusions	Data collection	Mean (SD) placental weight			Median (IQR) or mean (SD) GA at delivery	P value for PW difference between males and females	Study references (PMID)
						Males	Females	All
ALSPAC	UK	1990-1992	2,801 (1,419/1,382)	multiple births, congenital anomalies, GA <37 & >43 weeks	Birth notification, alspac measures, obstetric data	670 (133)	653 (127)	661 (131)	40 (39-41)	0.0006	22507743; 22507742
EFSOCH	UK	2000-2004	600 (314/286)	multiple births, GA <37 & >43 weeks	Recorded at delivery	631 (128)	641 (140)	636 (133)	40 (39-41)	0.3611	16466435
MoBa	Norway	1999-2009	26,976 (14,105/12,871)	multiple births, congenital anomalies, GA <37 & >43 weeks, PW <200 & >1500 grams	Medical records	690 (143)	677 (140)	684 (142)	40 (39-41)	4.3e-14	27063603; 31575865
INMA-Omni1	Spain	2004-2007	669 (NA/NA)	GA <37 weeks	Measured by study personnel	607 (115)	608 (117)	607 (116)	40 (SD 1.57)	0.9113	21471022
Raine Study	Australia	1989-1991	1182 (610/572)	multiple births, congenital anomalies, GA <37 & >43 weeks	Medical records	605 (120)	607 (122)	606 (121)	39 (38-40)	0.7764	8105165; 28662683; 28064197
GoDARTS & goSHARE	UK	1952-1966	320 (161/159)	multiple births, GA <37 & >43 weeks, PW <200 & >1500 grams, z-score ±5SD	Recorded at delivery through Walker Birth Cohort	645 (121)	650 (127)	648 (124)	40 (SD 2)	0.7186	15255884; 29025058
INMA-GSA	Spain	2006-2008	458 (228/230)	None	Measured by study personnel	600 (125)	572 (115)	586 (121)	40 (39-40)	0.0129	21471022
Roskilde	Denmark	2009-2010	588 (307/281)	multiple births, GA <37 & >43 weeks, PW <200 & >1500 grams, z-score ±5SD	Medical records	659 (141)	650 (136)	654 (139)	40 (39-41)	0.432	29849051; 27457220; 24861484
NFBC1966	Finland	1965-1967	4,740 (2,280/2,460)	multiple births, GA <37 & >43 weeks	Gestational age retrieved from maternity records, and determined based first day of the last menstrual period or on date of commencement of fetal movements and progress of pregnancy	648 (143)	642 (138)	648 (142)	40 (39-41)	0.1417	34999878; 19060910
NFBC1986	Finland	1985-1986	3,416 (1,659/1,757)	multiple births, GA <37 & >43 weeks	Gestational age retrieved from maternity records, and determined based on first day of last menstrual period complemented by ultrasound assessment in 84% of pregnancies	656 (126)	643 (128)	649 (127)	40 (39-40)	0.0028	9246691; 8494831
GOYA-REF	Denmark	1996-2002	434 (212/222)	multiple births, congenital anomalies, GA <37 & >43 weeks, PW <200 & >1500 grams, z-score ±5SD	Extracted from birth registry	672 (139)	655 (145)	664 (142)	40 (39-41)	0.2131	11775787; 20041193; 21935397
GOYA-MO-OW	Denmark	1996-2002	366 (184/182)	multiple births, congenital anomalies, GA <37 & >43 weeks, PW <200 & >1500 grams, z-score ±5SD	Extracted from birth registry	725 (156)	733 (159)	729 (157)	40 (39-41)	0.6274	11775787; 20041193; 21935397
GOYA-CH-OW	Denmark	1996-2002	661 (327/334)	multiple births, congenital anomalies, GA <37 & >43 weeks, PW <200 & >1500 grams, z-score ±5SD	Extracted from birth registry	719 (140)	694 (147)	707 (144)	40 (39-41)	0.0255	11775787; 32179833
Generation R Study	Netherlands	2002-2006	1,908 (980/928)	multiple births, GA <37 & >43 weeks, PW <200 & >1500 grams	Medical records	644 (142)	650 (142)	647 (142)	40 (SD 1.7)	0.3564	28070760; 25527369
DNBC-PTB	Denmark	1997-2003	1,010 (533/477)	multiple births, congenital anomalies, GA <37 & >42 weeks, PW <200 & >1500 grams, still birth, maternal complications, pregnancy complications	Danish medical birth register	668 (146)	661 (139)	665 (143)	40 (SD 1)	0.4367	11775787
SSI-GE IHPS CIDR	Denmark	1997-2008	370 (318/52)	multiple births, congenital anomalies, GA <37 & >42 weeks, PW <200 & >1500 grams, still birth, maternal complications, pregnancy complications	Danish medical birth register	679 (146)	651 (118)	675 (142)	40 (SD 2)	0.1896	22306654
SSI-GE IHPS casesCtrls	Denmark	1997-2013	476 (413/63)	multiple births, congenital anomalies, GA <37 & >42 weeks, PW <200 & >1500 grams, still birth, maternal complications, pregnancy complications	Danish medical birth register	705 (152)	669 (157)	700 (153)	40 (SD 2)	0.0819	30281099
SSI-GE OPI	Denmark	1997-2008	690 (418/270)	multiple births, congenital anomalies, GA <37 & >42 weeks, PW <200 & >1500 grams, still birth, maternal complications, pregnancy complications	Danish medical birth register	681 (143)	670 (153)	677 (147)	40 (SD 2)	0.3382	31477735
SSI-GE FS	Denmark	1997-2008	1124 (600/524)	multiple births, congenital anomalies, GA <37 & >42 weeks, PW <200 & >1500 grams, still birth, maternal complications, pregnancy complications	Danish medical birth register	680 (149)	657 (139)	669 (144)	40 (SD 2)	0.0078	25344690
PANIC	Finland	1999-2002	384 (190/194)	multiple births, GA <37 & >43 weeks	National birth registry	616 (141)	618 (129)	617 (135)	41 (SD 1)	0.8847	32816094; 22665136
iPSYCH	Denmark	1997-2005	16596 (10820/5776)	multiple births, congenital anomalies, GA <37 & >42 weeks, PW <200 & >1500 grams, z-score ±5SD	Danish medical birth register	676 (147)	661 (144)	671 (147)	40 (SD 1.7)	2.7e-10	28924187
Column		Description
Study		The abbreviated name of the contributing study (full names are included in the study acknowledgements in the supplementary material)
Country of origin		The country of origin of the cohort
Year(s) of birth		The years of birth for the pregnancies included in the study
Sample size (M/F)		The number of children considered in total, i.e. can differ from specific analyses (M: males, F: females)
Phenotype exclusions		Phenotypic exclusions (GA: gestational age, SD: sandard deviations, PW: placental weight)
Data collection		The mode of phenoypic data collection.
Mean (SD) placental weight		Mean and standard deviation of the placental weight in grams for males, females, and all samples.
Median (IQR) or mean (SD) GA (week) at delivery		Median followed by interquartile range (IQR, separated with a dash) or mean followed by standard deviation (SD) for the gestational age in weeks.
Study References (PMID)		Pubmed identifier (PMID) of the study reference publications.

## Sheet: Supplementary Table 2
Supplementary Table 2: Cohort studies description, genotypes, fetal meta-analysis.
Descriptive genotyping statistics for studies that contributed to the fetal GWAS meta-analysis, see column description under the table. Tests for deviation from Hardy Weinberg are 2-tailed.
Study	Genotyping array(s)	Sample quality control		SNP scaffold quality control			Prephasing software	Imputation		Association analysis		Lambda
		Call rate	Additional filters	Call rate	HWE P-value	MAF		Software	Reference panel	Software	Covariates or adjustment	sex	sex_gest
ALSPAC	I550, I660	>97%	relatedness, non-European ancestry, sex discrepancy	>95%	>5e-7	>1%	SHAPEIT	IMPUTE3	HRC	SNPTEST	PC1-5	0.997911	0.996924
EFSOCH	ICE	>98%	relatedness, non-European ancestry, sex discrepancy	>95%	>1e-6	>1%	SHAPEIT	IMPUTE3	HRC	SNPTEST	PC1-5	1.01079	1.00537
MoBa	ICE, IOE, IGSA	>98%	relatedness, non-European ancestry, sex discrepancy	>95%	>1e-4	>1%	SHAPEITv2 PBWT	Sanger	HRC r1.1	BOLT-LMM	Batch, PC1-10	1.04746	1.04746
INMA-Omni1	IOQ	>98%	relatedness, ancestry outliers, duplicates	>95%	>1.1e-6	>1%	Eagle v2.4	Minimac	HRC r1.1	SNPTEST	Subcohort	1.00168	0.997837
Raine Study	I660	>95%	Cryptic relatedness, sex discrepancy	>95%	>1e-6	>1%	Eagle	Minimac3	HRC	ProbAbel	PC1-2	1.01138	1.01287
GoDARTS & goSHARE	A6, IOE, ICG, IGSA	>95%	relatedness, non-European ancestry, sex discrepancy	>97%	>1e-4	None	Eagle	IMPUTE2 & Minimac4	HRC r1.1	SNPTEST	PC1-5	0.997902	0.998089
INMA-GSA	IGSA	>95%	relatedness, non-European ancestry, sex discrepancy	>97%	>1e-6	>1%	Eagle v2.4	Minimac4	HRC r1.1	SNPTEST	PC1-6	0.998788	0.996273
Roskilde	ICE	>95%	relatedness, non-European ancestry, sex discrepancy, duplicates	>95%	>10e-5	>2%	Eagle v2.4	Minimac4	HRC r1.1	SNPTEST	PC1-10	1.00655	1.00514
NFBC1966	I370	>95%	heterozygosity, relatedness, sex discrepancy, duplicates, withdrawn consent	>95%	>1e-4	>5%	IMPUTE2	IMPUTE2	HRC r1.1	SNPTEST	PC1-10	1.02609	1.02306
NFBC1986	IOEE	>99%	heterozygosity, relatedness, sex discrepancy, duplicates, identity	>95%	>1e-4	>1%	IMPUTE2	IMPUTE2	HRC r1.1	SNPTEST	PC1-4	1.0065	1.00742
GOYA-REF	I610, ICE	>95%	relatedness, non-European ancestry, sex discrepancy, duplicates	>95%	>10e-5	>2%	Eagle v2.4	Minimac4	HRC r1.1	SNPTEST	PC1-10	1.00093	0.998135
GOYA-MO-OW	I610, ICE	>95%	relatedness, non-European ancestry, sex discrepancy, duplicates	>95%	>10e-5	>2%	Eagle v2.4	Minimac4	HRC r1.1	SNPTEST	PC1-10	0.996273	0.993484
GOYA-CH-OW	ICE	>95%	relatedness, non-European ancestry, sex discrepancy, duplicates	>95%	>10e-5	>2%	Eagle v2.4	Minimac4	HRC r1.1	SNPTEST	PC1-10	1.00047	1.00093
Generation R Study	I610, I660	>97.5%	relatedness,non-European ancestry, heterozygosity, sex discrepancy	>98%	>1e-6	>1%	Eagle v2.4	Minimac3	HRC r1.1	rvtest	PC1-5	1.01973	1.0209
DNBC-PTB	I660	>98%	relatedness, non-European ancestry, sex discrepancies, identity	>95%	>1e-6	>1%	SHAPEITv2 Eagle v2.4 (ChrX)	PBWT Minimac4	HRC r1.1	SNPTEST	PC1-5	1.01406	1.01616
SSI-GE IHPS CIDR	I660	>98%	relatedness, non-European ancestry, sex discrepancies, identity	>95%	>1e-6	>1%	SHAPEITv2 Eagle v2.4 (ChrX)	PBWT Minimac4	HRC r1.1	SNPTEST	PC1-5	1.01653	1.01295
SSI-GE IHPS casesCtrls	MEGAEX	>98%	relatedness, non-European ancestry, sex discrepancies, identity	>95%	>1e-6	>1%	SHAPEITv2 Eagle v2.4 (ChrX)	PBWT Minimac4	HRC r1.1	SNPTEST	PC1-5	0.993818	0.992885
SSI-GE OPI	IOE	>98%	relatedness, non-European ancestry, sex discrepancies, identity	>95%	>1e-6	>1%	SHAPEITv2 Eagle v2.4 (ChrX)	PBWT Minimac4	HRC r1.1	SNPTEST	PC1-5	1.00638	1.00638
SSI-GE FS	IOEE	>98%	relatedness, non-European ancestry, sex discrepancies, identity	>95%	>1e-6	>1%	SHAPEITv2 Eagle v2.4 (ChrX)	PBWT Minimac4	HRC r1.0 HRC r1.1	SNPTEST	PC1-5	1.01841	1.01661
PANIC	ICE	>95%	ancestry outliers, relatedness, sex discrepancy	>98%	>1e-6	>0%	Eagle v2.3	PBWT	HRC r1.1	SNPTEST	PC1-10	0.991581	0.995203
iPSYCH	IPC	>99%	heterozygosity, sex discrepancy, duplicates	None	>10e-6	>1%	SHAPEITv3	IMPUTE2	1000 genomes phase 3	SAIGE	PC1-6	1.05383	1.05624
Column		Description
Study		The abbreviated name of the contributing study (full names are included in the study acknowledgements in the supplementary material)
Genotyping array(s)		The genotyping array used, see codes below*
Sample quality control		Call rate and other quality control filters
SNP scaffold quality control		SNP filters (HWE: Hardy-Weinberg equilibrium; MAF: minor allele frequency)
Prephasing software		Name and version of the software used for genotypes prephasing
Imputation		Software and reference panel used for genotypes imputation
Association analysis		Software and general covariates used for association analyses (PC: principal component)
Lambda		Inflation factor (lambda) for the sex-adjusted and sex and gestional age-adjusted GWASes
*Genotype array codes: Affymetrix 6.0 (A6); Illumina Human370CNV (I370); Illumina HumanHap550 (I550); Illumina HumanHap610 (I610); Illumina HumanHap660 (I660); Illumina CoreExome (ICE); Illumina custom Chip (ICG); Illumina Global Screening Array (IGSA); Illumina OmniExpress (IOE); Illumina OmniExpressExome (IOEE); Illumina OmniQuad (IOQ); Illumina PsychArray (IPC); Illumina Infinium Expanded Mult…

## Sheet: Supplementary Table 3
Supplementary Table 3: Cohort studies description, phenotypes, maternal meta-analysis.
Descriptive phenotypic statistics for studies that contributed to the maternal GWAS meta-analysis, see column description under the table. Differences between placental weight in males and females were tested using a 2-sided t-test.
Study	Country of origin	Year(s) of birth	Sample size	Phenotype exclusions	Data collection	Mean (SD) placental weight			Median (IQR) or mean (SD) GA at delivery	P value for PW difference between males and females	Study references (PMID)
						Males	Females	All
ALSPAC	UK	1990-1992	2533	multiple births, congenital anomalies, GA <37 & >43 weeks	Birth notification, alspac measures, obstetric data	668 (130)	649 (127)	658 (129)	40 (39-41)	0.0006	22507743; 22507742
CHB-RHS	Denmark	1951-1998	1125	multiple births, congenital anomalies, GA <37 & >43 weeks, PW <200 & >1500 grams, z-score ±5SD	Medical birth registry	666 (146)	651 (145)	658 (146)	39 (38-40)	0.0841	33169150
DBDS	Denmark	1951-1998	18749	multiple births, congenital anomalies, GA <37 & >43 weeks, PW <200 & >1500 grams, z-score ±5SD	Medical birth registry	671 (141)	653 (139)	662 (140)	40 (39-41)	1.5e-18	31182452
EFSOCH	UK	2000-2004	762	multiple births, GA <37 & >43 weeks	Recorded at delivery	631 (128)	641 (141)	636 (134)	40 (39-41)	0.3611	16466435
MoBa	Norway	1999-2009	25266	multiple births, congenital anomalies, GA <37 & >43 weeks, PW <200 & >1500 grams	Medical records	690 (144)	676 (140)	683 (142)	40 (39 – 41)	5.3e-16	27063603; 31575865
Gen3G	Canada	2010-2013	535	GA <37weeks	Medical records	545 (137)	555 (124)	550 (131)	39 (38-40)	0.3776	26842272
Raine Study	Australia	1989-1991	372	multiple births, congenital anomalies, GA <37 & >43 weeks	Medical records	608 (129)	601 (112)	605 (121)	39 (38-40)	0.7764	8105165; 28662683; 28064197
GoDARTS & goSHARE	UK	1952-1966	469	multiple births, GA <37 & >43 weeks, PW <200 & >1500 grams, z-score ±5SD	Recorded at delivery through Walker Birth Cohort	672 (131)	672 (136)	666 (133)	40 (SD 2)	0.7186	15255884; 29025058
The HUNT Study	Norway	1984-1986 1995-1997 2006-2008	6401	multiple births, congenital anomalies, GA <37 & >43 weeks, PW <200 & >1500 grams	Medical records	699 (150)	685 (147)	692 (148)	40 (39-41)	0.0002	22879362; 35578897
GOYA-REF	Denmark	1996-2002	434	multiple births, congenital anomalies, GA <37 & >43 weeks, PW <200 & >1500 grams, z-score ±5SD	Extracted from birth registry	672 (139)	655 (145)	664 (142)	40 (39-41)	0.2131	11775787; 20041193; 21935397
GOYA-MO-OW	Denmark	1996-2002	366	multiple births, congenital anomalies, GA <37 & >43 weeks, PW <200 & >1500 grams, z-score ±5SD	Extracted from birth registry	725 (156)	733 (159)	729 (157)	40 (39-41)	0.6274	11775787; 20041193; 21935397
GOYA-CH-OW	Denmark	1996-2002	661	multiple births, congenital anomalies, GA <37 & >43 weeks, PW <200 & >1500 grams, z-score ±5SD	Extracted from birth registry	719 (140)	694 (147)	707 (144)	40 (39-41)	0.0255	11775787; 32179833
DNBC-PTB	Denmark	1997-2003	1555	multiple births, congenital anomalies, GA <37 & >42 weeks, PW <200 & >1500 grams, still birth, maternal complications, pregnancy complications	Danish medical birth register	665 (145)	654 (139)	659 (142)	40 (SD 2)	0.4364	11775787
SSI-GE PE ctrls	Denmark	1997-2011	792	multiple births, congenital anomalies, GA <37 & >42 weeks, PW <200 & >1500 grams, still birth, maternal complications, pregnancy complications	Danish medical birth register	674 (134)	667 (133)	671 (133)	41 (SD 2)	0.4614	33239696
SSI-GE PPD	Denmark	1997-2011	993	multiple births, congenital anomalies, GA <37 & >42 weeks, PW <200 & >1500 grams, still birth, maternal complications, pregnancy complications	Danish medical birth register	665 (135)	658 (140)	662 (137)	40 (SD 2)	0.4229	31477735
SSI-GE Mono ctrls	Denmark	1997-2011	405	multiple births, congenital anomalies, GA <37 & >42 weeks, PW <200 & >1500 grams, still birth, maternal complications, pregnancy complications	Danish medical birth register	653 (138)	667 (154)	660 (146)	40 (SD 2)	0.3352	NA
Column		Description
Study		The abbreviated name of the contributing study (full names are included in the study acknowledgements in the supplementary material)
Country of origin		The country of origin of the cohort
Year(s) of birth		The years of birth for the pregnancies included in the study
Sample size		The number of mothers considered in total, i.e. can differ from specific analyses
Phenotype exclusions		Phenotypic exclusions (GA: gestational age, SD: sandard deviations, PW: placental weight)
Data collection		The mode of phenoypic data collection.
Mean (SD) placental weight		Mean and standard deviation of the placental weight in grams for males, females, and all samples.
Median (IQR) or mean (SD) GA (week) at delivery		Median followed by interquartile range (IQR, separated with a dash) or mean followed by standard deviation (SD) for the gestational age in weeks.
Study References (PMID)		Pubmed identifier (PMID) of the study reference publications.

## Sheet: Supplementary Table 4
Supplementary Table 4: Cohort studies description, genotypes, maternal meta-analysis.
Descriptive genotyping statistics for studies that contributed to the maternal GWAS meta-analysis, see column description under the table. Tests for deviation from Hardy Weinberg are 2-tailed.
Study	Genotyping array(s)	Sample quality control		SNP scaffold quality control			Prephasing software	Imputation		Association analysis		Lambda
		Call rate	Additional filters	Call rate	HWE P-value	MAF		Software	Reference panel	Software	Covariates or adjustment	sex	sex_gest
ALSPAC	I550, I660	>97%	relatedness, non-European ancestry, sex discrepancy	>95%	>5e-7	>1%	SHAPEIT	IMPUTE3	HRC	SNPTEST	PC1-5	0.997958	0.99712
CHB	IGSA	>98%	non-European ancestry, sex discrepancy	>98%	>1e-6	>0.5%	Eagle	Inhouse	Western Europe	BOLT-LMM	PC1-5	1	1
DBDS	IGSA	>98%	non-European ancestry, sex discrepancy	>98%	>1e-6	>0.5%	Eagle	Inhouse	Western Europe	BOLT-LMM	PC1-5	1.04746	1.04746
EFSOCH	ICE	>98%	relatedness, non-European ancestry, sex discrepancy	>95%	>1e-6	>1%	SHAPEIT	IMPUTE3	HRC	SNPTEST	PC1-5	0.998284	1.00043
MoBa	ICE, IOE, IGSA	>98%	relatedness, non-European ancestry, sex discrepancy	>95%	>1e-4	>1%	SHAPEITv2 PBWT	Sanger	HRC r1.1	BOLT-LMM	Batch, PC1-10	1	1
Gen3G	MEGAEX	>95%	non-European ancestry	>98%	>1e-8	>1%	SHAPEITv2	Minimac3	1000G Phase 3 v5	Plink	None	0.996338	0.992486
Raine Study	I660	>95%	Cryptic relatedness, sex discrepancy	>95%	>1e-6	>1%	Eagle	Minimac3	HRC	ProbAbel	PC1-2	0.995008	0.989441
GoDARTS & goSHARE	A6, IOE, ICG, IGSA	>95%	relatedness, non-European ancestry, sex discrepancy	>97%	>1e-4	None	Eagle	IMPUTE2 ; Minimac 4	HRC r1.1	SNPTEST	PC1-5	GoDARTS: 1.029 goSHARE: 1.029	GoDARTS: 1.025 goSHARE: 1.032
HUNT	ICE	>99%	relatedness, non-European ancestry, sex discrepancy	>99%	>1e-4	>1%	Eagle v2.3	Minimac3	HRC r1.1 WGS HUNT	BOLT-LMM	Batch, PC1-5	1	1
GOYA-REF	I610, ICE	>95%	relatedness, non-European ancestry, sex discrepancy, duplicates	>95%	>10e-5	>2%	Eagle v2.4	Minimac4	HRC r1.1	SNPTEST	PC1-10	0.995807	0.994878
GOYA-MO-OW	I610, ICE	>95%	relatedness, non-European ancestry, sex discrepancy, duplicates	>95%	>10e-5	>2%	Eagle v2.4	Minimac4	HRC r1.1	SNPTEST	PC1-10	1.0103	1.00983
GOYA-CH-OW	ICE	>95%	relatedness, non-European ancestry, sex discrepancy, duplicates	>95%	>10e-5	>2%	Eagle v2.4	Minimac4	HRC r1.1	SNPTEST	PC1-10	0.999067	0.999534
DNBC-PTB	I660	>98%	relatedness, non-European ancestry, sex discrepancies, identity	>95%	>1e-6	>1%	SHAPEITv2 Eagle v2.4 (ChrX)	PBWT Minimac4	HRC r1.1	SNPTEST	PC1-5	1.00062	0.999226
SSI-GE PE ctrls	MEGAEX	>98%	relatedness, non-European ancestry, sex discrepancies, identity	>95%	>1e-6	>1%	SHAPEITv2 Eagle v2.4 (ChrX)	PBWT Minimac4	HRC r1.1	SNPTEST	PC1-5	0.993006	0.993317
SSI-GE PPD	IOEE	>98%	relatedness, non-European ancestry, sex discrepancies, identity	>95%	>1e-6	>1%	SHAPEITv2 Eagle v2.4 (ChrX)	PBWT Minimac4	HRC r1.0 HRC r1.1 (ChrX)	SNPTEST	PC1-5	0.999081	0.997627
SSI-GE Mono ctrls	ICE	>98%	relatedness, non-European ancestry, sex discrepancies, identity	>95%	>1e-3	>1%	SHAPEITv2 Eagle v2.4 (ChrX)	PBWT Minimac4	HRC r1.0 HRC r1.1 (ChrX)	SNPTEST	PC1-5	0.998499	0.996557
Column		Description
Study		The abbreviated name of the contributing study (full names are included in the study acknowledgements in the supplementary material)
Genotyping array(s)		The genotyping array used, see codes below*
Sample quality control		Call rate and other quality control filters
SNP scaffold quality control		SNP filters (HWE: Hardy-Weinberg equilibrium; MAF: minor allele frequency)
Prephasing software		Name and version of the software used for genotypes prephasing
Imputation		Software and reference panel used for genotypes imputation
Association analysis		Software and general covariates used for association analyses (PC: principal component)
Lambda		Inflation factor (lambda) for the sex-adjusted and sex and gestional age-adjusted GWASes
*Genotype array codes: Affymetrix 6.0 (A6); Illumina HumanHap550 (I550); Illumina HumanHap610 (I610); Illumina HumanHap660 (I660); Illumina CoreExome (ICE); Illumina custom Chip (ICG); Illumina Global Screening Array (IGSA); Illumina OmniExpress (IOE); Illumina OmniExpressExome (IOEE); Illumina Infinium Expanded Multi-Ethnic Genotyping (MEGAEX)

## Sheet: Supplementary Table 5
Supplementary Table 5: Cohort studies description, phenotypes, paternal meta-analysis.
Descriptive phenotypic statistics for studies that contributed to the paternal GWAS meta-analysis, see column description under the table. Differences between placental weight in males and females were tested using a 2-sided t-test.
Study	Country of origin	Year(s) of birth	Sample size	Phenotype exclusions	Data collection	Mean (SD) placental weight			Median (IQR) or mean (SD) GA at delivery	P value for PW difference between males and females	Study references (PMID)
						Males	Females	All
DBDS	Denmark	1934-1997	20679	multiple births, congenital anomalies, GA <37 & >43 weeks, PW <200 & >1500 grams, z-score ±5SD	Medical birth registry	673 (145)	659 (140)	666 (143)	40 (39-41)	3.9e-16	31182452
EFSOCH	UK	2000-2004	746	multiple births, GA <37 & >43 weeks	Recorded at delivery	627 (128)	639 (142)	633 (135)	40 (39-41)	0.3611	16466435
MoBa	Norway	1999-2009	24431	multiple births, congenital anomalies, GA <37 & >43 weeks, PW <200 & >1500 grams	Medical records	690 (143)	676 (141)	683 (142)	40 (39 – 41)	6.2e-16	27063603; 31575865
Raine Study	Australia	1989-1991	272	multiple births, congenital anomalies, GA <37 & >43 weeks	Medical records	612 (131)	605 (124)	609 (127)	40 (38-40)	0.7764	8105165, 28064197
GoDARTS & goSHARE	UK	1952-1966	426	multiple births, GA <37 & >43 weeks, PW <200 & >1500 grams, z-score ±5SD	Recorded at delivery through Walker Birth Cohort	618 (120)	662 (130)	643 (127)	40 (SD 2)	0.7186	15255884; 29025058
The HUNT Study	Norway	1984-1986 1995-1997 2006-2008	5915	multiple births, congenital anomalies, GA <37 & >43 weeks, PW <200 & >1500 grams	Medical records	702 (151)	684 (148)	693 (150.3)	40 (39-41)	3.8e-06	22879362; 35578897
Column		Description
Study		The abbreviated name of the contributing study (full names are included in the study acknowledgements in the supplementary material)
Country of origin		The country of origin of the cohort
Year(s) of birth		The years of birth for the pregnancies included in the study
Sample size		The number of fathers considered in total, i.e. can differ from specific analyses
Phenotype exclusions		Phenotypic exclusions (GA: gestational age, SD: sandard deviations, PW: placental weight)
Data collection		The mode of phenoypic data collection.
Mean (SD) placental weight		Mean and standard deviation of the placental weight in grams for males, females, and all samples.
Median (IQR) or mean (SD) GA (week) at delivery		Median followed by interquartile range (IQR, separated with a dash) or mean followed by standard deviation (SD) for the gestational age in weeks.
Study References (PMID)		Pubmed identifier (PMID) of the study reference publications.

## Sheet: Supplementary Table 6
Supplementary Table 6: Cohort studies description, genotypes, paternal meta-analysis.
Descriptive genotyping statistics for studies that contributed to the paternal GWAS meta-analysis, see column description under the table. Tests for deviation from Hardy Weinberg are 2-tailed.
Study	Genotyping array(s)	Sample quality control		SNP scaffold quality control			Prephasing software	Imputation		Association analysis		Lambda
		Call rate	Additional filters	Call rate	HWE P-value	MAF		Software	Reference panel	Software	Covariates or adjustment	sex	sex_gest
DBDS	IGSA	>98%	non-European ancestry, sex discrepancy	>98%	>1e-6	>0.5%	Eagle	Inhouse	Western Europe	BOLT-LMM	PC1-5	1	1
EFSOCH	ICE	>98%	relatedness, non-European ancestry, sex discrepancy	>95%	>1e-6	>1%	SHAPEIT	IMPUTE3	HRC	SNPTEST	PC1-5	0.979463	0.975297
MoBa	ICE, IOE, IGSA	>98%	relatedness, non-European ancestry, sex discrepancy	>95%	>1e-4	>1%	SHAPEITv2	PBWT	HRC r1.1	BOLT-LMM	Batch, PC1-10	1.04746	1
Raine Study	I660	>95%	Cryptic relatedness, sex discrepancy	>95%	>1e-6	>1%	Eagle	Minimac3	HRC	ProbAbel	PC1-2	1.01039	1.01117
GoDARTS & goSHARE	A6, IOE, ICG, IGSA	>95%	relatedness, non-European ancestry, sex discrepancy	>97%	>1e-4	None	Eagle	IMPUTE2; Minimac4	HRC r1.1	SNPTEST	PC1-5	GDA: 1.024, GDI: 1.021, GS: 1.008	GDA: 1.022, GDI: 1.017, GS: 1.012
HUNT	ICE	>99%	relatedness, non-European ancestry, sex discrepancy	>99%	>1e-4	>1%	Eagle v2.3	Minimac3	HRC r1.1 , WGS HUNT	BOLT-LMM	Batch, PC1-5	1	1
Column		Description
Study		The abbreviated name of the contributing study (full names are included in the study acknowledgements in the supplementary material)
Genotyping array(s)		The genotyping array used, see codes below*
Sample quality control		Call rate and other quality control filters
SNP scaffold quality control		SNP filters (HWE: Hardy-Weinberg equilibrium; MAF: minor allele frequency)
Prephasing software		Name and version of the software used for genotypes prephasing
Imputation		Software and reference panel used for genotypes imputation
Association analysis		Software and general covariates used for association analyses (PC: principal component)
Lambda		Inflation factor (lambda) for the sex-adjusted and sex and gestional age-adjusted GWASes**
*Genotype array codes: Affymetrix 6.0 (A6); Illumina HumanHap660 (I660); Illumina CoreExome (ICE); Illumina custom Chip (ICG); Illumina Global Screening Array (IGSA); Illumina OmniExpress (IOE)
**GDA: GoDARTS affymetrix; GDI: GoDARTS Illumina; GS: GoSHARE

## Sheet: Supplementary Table 7
Supplementary Table 7: Summary statistics from the GWAS of fetal, maternal, and paternal genotype with placental weight, adjusted for sex and gestational age
Summary statistics for loci reaching P<5x10-8 in any of the fetal, maternal, or paternal genome-wide association meta-analyses of placental weight, including details of birth weight or gestational age loci within 500 kb of the placental weight lead SNP, placental eQTL lookups, meQTL lookups, and results from classifications of loci into placental weight only (or predominantly), or showing evidenc…
Name	Nearest Gene	Annotation	Distance to Gene	Number of Genes within 300 kb	Genes within 300 kb	CHR	POS	rsid	EA	OA	Meta-analysis																			Look up in other studies
											Fetal							Maternal					Paternal					Discovered Genome		Nearby BW SNPs (Juliusdottir et al. PMID: 34282336)										Nearby BW SNPs (Warrington et al. PMID: 31043758)					Gestational Age SNPs (Zhang et al PMID:30007778)			Placenta eQTLs RICHS (Peng et al PMID:28854703)
											eaf_fetal	beta_fetal	se_fetal	p_fetal	Cojo P	LD r2	n_fetal	eaf_maternal	beta_maternal	se_maternal	p_maternal	n_maternal	eaf_paternal	beta_paternal	se_paternal	p_paternal	n_paternal	Heterogeniety I2	Heterogeniety P Value	Distance	Mode of association	Chr	Pos (b37)	rsid	EA	OA	Coloc posterior probability of separate signals	Coloc posterior probability of shared signal	Is the BW SNP a secondary signal?	Chr	Pos	SEM Classification	Distance to PW SNP	Person nearest BW signal identified in	Chr	Pos	Distance to PW SNP	Chr	Pos
DCST2	DCST2		0	36	KCNN3,PMVK,PBXIP1,PYGO2,LOC101928120,SHC1,CKS1B,MIR4258,FLAD1,LENEP,ZBTB7B,DCST2,DCST1,DCST1-AS1,ADAM15,EFNA4,EFNA3,EFNA1,SLC50A1,DPM3,KRTCAP2,TRIM46,MUC1,MIR92B,THBS3,MTX1,GBAP1,GBA,FAM189B,SCAMP3,CLK2,HCN3,PKLR,FDPS,RUSC1-AS1,RUSC1	1	155001281	rs150138294	a	g	0.0531	0.0799	0.0131	1.068e-09			65405	0.0452	0.0586	0.0141	3.202e-05	61137	0.0446	0.005	0.0153	0.743	52311	19.9	0.2023	9892	fetal and maternal	1	154991389	rs905938	C	T	0.063	0.937		1	154991389	Unclassified	-9892	Fetal
RPL31P11	RPL31P11	nc_transcript_variant	2420	13	FCGR2A,HSPA6,FCGR3A,FCGR2C,HSPA7,FCGR3B,FCGR2B,RPL31P11,FCRLA,FCRLB,DUSP12,ATF6,OLFML2B	1	161651064	rs723177	t	c	0.2961	0.0387	0.006	1.02e-10			65405	0.3001	0.0116	0.0062	0.06051	61004	0.3004	0.0156	0.0067	0.01951	52194	0	0.8329	6193	fetal	1	161644871	rs72480273	C	A	0.963	0.0366		1	161644871	Unclassified	-6193	Fetal
TSNAX-DISC1,LINC00582	TSNAX-DISC1,LINC00582		0	9	EXOC8,SPRTN,EGLN1,SNRPD2P2,TSNAX,TSNAX-DISC1,LINC00582,DISC1,DISC2	1	231733795	rs1655296	g	t	0.3929	0.042	0.0056	4.856e-14			65405	0.3888	0.0232	0.0058	6.301e-05	61125	0.3893	0.0153	0.0062	0.01418	52269	32.1	0.07879
TSNAX-DISC1,LINC00582	TSNAX-DISC1,DISC1		0	8	SPRTN,EGLN1,SNRPD2P2,TSNAX,TSNAX-DISC1,LINC00582,DISC1,DISC2	1	231794081	rs140691414	t	c	0.0069	0.2614	0.0392	2.544e-11	3.09371e-10	0.00360874	57158	0.0084	0.1133	0.0421	0.007133	36782	0.0086	0.1397	0.045	0.001894	30346	51.2	0.03718
CHRM3	CHRM3		0	3	CHRM3,CHRM3-AS2,CHRM3-AS1	1	239822859	rs10925945	t	c	0.9363	0.0672	0.0112	1.692e-09			65405	0.9347	0.0533	0.0117	4.999e-06	61035	0.9343	0.0089	0.0126	0.4779	52203	41.3	0.02568
EPAS1	EPAS1		0	9	PRKCE,EPAS1,LOC101805491,TMEM247,ATP6V1E2,RHOQ,LOC100506142,PIGF,CRIPT	2	46567276	rs4953353	g	t	0.6223	0.0418	0.0065	1.379e-10			48809	0.6278	0.0274	0.0059	3.605e-06	60990	0.626	0.0233	0.0064	0.0002685	52153	4.1	0.4065	0	fetal	2	46567276	rs4953353	T	G	0.999	0.000915	Yes	2	46567276	Fetal Only	0	Fetal (secondary)
ADCY5	ADCY5		0	7	PDIA5,MIR7110,SEC22A,ADCY5,HACD2,MYLK-AS1,MYLK	3	123065778	rs11708067	g	a	0.2327	0.0532	0.0065	1.833e-16			65405	0.2419	0.0037	0.0066	0.5727	60594	0.2442	0.0339	0.0071	1.558e-06	52264	28.5	0.11	0	fetal	3	123065778	rs11708067	G	A	0.00894	0.991		3	123065778	Fetal and Maternal - Opposite Directions	0	Fetal	3	123072883	7105
LOC339894/CCNL1	LINC00880		4041	8	LINC00886,PA2G4P4,LEKR1,LINC00880,LINC02029,LINC00881,CCNL1,VEPH1	3	156795414	rs9817452	g	t	0.6135	0.0401	0.0057	1.719e-12			65405	0.6041	0.0137	0.0058	0.01844	61179	0.6023	0.0199	0.0063	0.001479	52323	0	0.6574	-54	fetal	3	156795468	rs13322435	G	A	0.0973	0.903		3	156798294	Fetal Only	2880	Fetal & Maternal
PDLIM5	PDLIM5		0	4	HPGDS,PDLIM5,BMPR1B-AS1,BMPR1B	4	95531563	rs74457440	a	g	0.2327	0.0358	0.0065	3.371e-08			65405	0.2381	0.019	0.0066	0.003784	61148	0.2359	0.0227	0.0071	0.001467	52324	32	0.08001
ACTBL2	LOC101928505		106850	4	ACTBL2,LINCR-0003,LOC101928505,LOC101928539	5	57073666	rs7722058	t	c	0.8452	0.0468	0.0076	6.059e-10			65405	0.8435	0.02	0.0078	0.00981	61135	0.8436	0.0197	0.0084	0.01907	52295	0	0.9688	-18117	fetal	5	57091783	rs854037	G	A	0.0588	0.941		5	57091783	Unclassified	18117	Fetal
HSPA4	HSPA4		3419	9	SOWAHA,SHROOM1,GDF9,UQCRQ,LEAP2,AFF4,ZCCHC10,HSPA4,FSTL4	5	132444128	rs72801474	a	g	0.1045	0.0546	0.0094	7.339e-09			65405	0.1161	0.0147	0.0091	0.1066	61067	0.1156	-0.0011	0.0098	0.9118	52208	0	0.7132																			5	132444128
ARHGAP26	ARHGAP26		0	5	LINC01844,ARHGAP26,ARHGAP26-AS1,ARHGAP26-IT1,NR3C1	5	142429811	rs3822394	c	a	0.2625	0.0361	0.0062	5.796e-09			65405	0.2526	0.011	0.0065	0.09079	61025	0.2508	0.0197	0.0071	0.005429	52176	27.5	0.1197
EBF1	LOC101927697		0	2	LOC101927697,EBF1	5	157808173	rs72804545	a	t	0.8911	0.0235	0.0106	0.02647			47626	0.8883	0.0638	0.0114	2.228e-08	41211	0.8863	0.0113	0.0128	0.3803	31473	0	0.6768	-79793	fetal and maternal	5	157887966	rs6881817	T	C	0.012	0.988		5	157886627	Maternal Only	78454	Fetal & Maternal	5	157895049	86876
EBF1	EBF1		0	3	EBF1,LOC101927740,RNF145	5	158317602	rs75512885	t	a	0.9273	0.0282	0.0105	0.00715			65405	0.9251	0.0083	0.013	0.5239	41356	0.9245	0.0802	0.0147	4.958e-08	31714	42.4	0.1084	99698	maternal	5	158217904	rs6861609	A	C	0.997	1.42e-05
EBF1	EBF1		0	5	EBF1,LOC101927740,RNF145,LINC01932,UBLCP1	5	158433339	rs67265526	t	c	0.6281	0.0323	0.0057	1.12e-08			65405	0.619	0.0116	0.0058	0.04658	61127	0.6199	0.0152	0.0063	0.0152	52288	6.2	0.3787	-4484	fetal	5	158437823	rs72813918	T	C	0.0127	0.987
NUDT3	NUDT3		17782	10	MIR1275,GRM4,HMGA1,MIR6835,C6orf1,NUDT3,RPS10-NUDT3,RPS10,PACSIN1,SPDEF	6	34237188	rs541641049	a	g	0.0184	0.1927	0.0352	4.515e-08			55263	0.0476	0.0798	0.0216	0.0002257	57367	0.0498	0.0071	0.0217	0.7446	50853	24.5	0.2176	37373	maternal	6	34199815	rs75034466	T	C	0.0606	0.939
FKBP5/MAPK13/TEAD3	FKBP5		23971	18	SCUBE3,ZNF76,DEF6,PPARD,FANCE,RPL10A,MIR7111,TEAD3,TULP1,FKBP5,MIR5690,LOC285847,ARMC12,CLPSL2,CLPSL1,CLPS,LHFPL5,SRPK1	6	35517390	rs9800506	t	g	0.4102	0.033	0.0055	2.577e-09			65405	0.4178	0.0212	0.0057	0.0002101	61125	0.421	0.0224	0.0062	0.0002845	52284	7.7	0.3585	18758	fetal	6	35498632	rs7771453	G	A	0.559	0.439		6	35529025	Unclassified	11635	Maternal (& Fetal)
HACE1	HACE1		45446	3	HACE1,LIN28B-AS1,LIN28B	6	105130521	rs12529634	c	t	0.8717	0.0556	0.0084	2.849e-11			65405	0.8628	0.0265	0.0084	0.001522	61045	0.8613	0.0204	0.009	0.02321	52222	4.6	0.3987
ESR1	ESR1		0	4	RMND1,ARMT1,CCDC170,ESR1	6	152042413	rs11756568	a	t	0.7027	0.0523	0.006	1.951e-18			65405	0.7074	0.0208	0.0062	0.0007964	61131	0.7035	0.0136	0.0067	0.04278	52297	0	0.877	-89	maternal	6	152042502	rs7772579	C	A	0.00842	0.992		6	152042502	Fetal Only	89	Maternal & Fetal
PDE10A	PDE10A		0	3	PDE10A,LINC00473,LINC00602	6	166182483	rs1021508	c	t	0.633	0.0339	0.0057	2.091e-09			65405	0.6301	0.0182	0.0059	0.00188	60955	0.6285	0.0195	0.0063	0.002038	52088	0	0.5945	40027	fetal	6	166142456	rs2934844	A	T	0.53	0.47		6	166142456	Unclassified	-40027	Fetal
PDE10A	PDE10A		0	3	PDE10A,LINC00473,LINC00602	6	166199513	rs6456014	c	a	0.5824	0.0303	0.0055	4.417e-08	3.15158e-08	1.78595e-05	65405	0.5844	0.0084	0.0057	0.1401	60970	0.5853	0.0108	0.0062	0.081	52105	14.6	0.2682
ISPD	ISPD		0	2	ISPD,ISPD-AS1	7	16193877	rs7783810	c	t	0.4216	0.0389	0.0055	1.852e-12			65405	0.4136	0.0201	0.0057	0.0004777	61161	0.4114	0.0278	0.0062	6.443e-06	52330	12.6	0.294	-22268	fetal	7	16216145	rs1527198	G	A	0.505	0.495
TBX20	TBX20		0	4	DPY19L1,DPY19L2P1,TBX20,LOC401324	7	35282931	rs10486660	a	c	0.6078	0.0397	0.0056	9.491e-13			65405	0.6084	0.0167	0.0058	0.0037	61099	0.6082	0.0042	0.0062	0.5	52256	36.1	0.05116																			7	35282931
YKT6	YKT6		0	19	URGCP,UBE2D4,POLR2J4,SPDYE1,RASA4CP,LINC00957,DBNL,MIR6837,PGAM2,POLM,MIR6838,AEBP1,MIR4649,POLD2,MYL7,GCK,YKT6,CAMK2B,NUDCD3	7	44246271	rs138715366	c	t	0.9913	0.2016	0.0349	7.911e-09			63786	0.9873	0.0211	0.0313	0.5009	59668	0.9869	0.0696	0.0336	0.03848	51643	0	0.7441	0	fetal	7	44246271	rs138715366	T	C	0.000261	1
ENTPD4	ENTPD4		26799	10	TNFRSF10A,LOC389641,CHMP7,R3HCC1,LOXL2,LOC100507156,ENTPD4,SLC25A37,NKX3-1,NKX2-6	8	23342043	rs6557677	t	a	0.1657	0.0441	0.0074	2.66e-09			65405	0.1634	0.0142	0.0076	0.06269	61153	0.1634	0.0238	0.0083	0.004143	52319	0	0.8369	-3483	fetal	8	23345526	rs732563	T	C	0.941	0.0562		8	23345526	Fetal Only	3483	Fetal
SLC45A4	SLC45A4		0	8	PTK2,DENND3,SLC45A4,LOC105375787,LINC01300,GPR20,PTP4A3,MROH5	8	142247979	rs12543725	g	a	0.5854	0.0318	0.0055	9.202e-09			65405	0.5855	0.0186	0.0057	0.001217	61029	0.5828	0.0104	0.0062	0.09083	52200	0	0.5842	-4601	fetal	8	142252580	rs13257363	A	G	0.0131	0.987		8	142252580	Unclassified	4601	Fetal
KLF4	KLF4		570657	0		9	110822658	rs1434836	a	g	0.575	0.0348	0.0055	2.865e-10			65405	0.5795	0.018	0.0057	0.001645	61108	0.5808	0.0164	0.0062	0.007548	52307	1.2	0.4431
ADRB1	ADRB1		0	10	PLEKHS1,MIR4483,DCLRE1A,NHLRC2,ADRB1,CCDC186,MIR2110,TDRD1,VWA2,AFAP1L2	10	115805056	rs1801253	c	g	0.7426	0.052	0.0062	8.064e-17			65405	0.7422	0.0275	0.0064	2.078e-05	61105	0.7415	0.026	0.0069	0.0001858	52241	16.4	0.2454	0	maternal	10	115805056	rs1801253	G	C	0.0022	0.998		10	115805056	Unclassified	0	Maternal & Fetal
KCNQ1	KCNQ1		0	12	KCNQ1,KCNQ1OT1,KCNQ1-AS1,KCNQ1DN,CDKN1C,SLC22A18AS,SLC22A18,PHLDA2,NAP1L4,SNORA54,CARS,OSBPL5	11	2839751	rs2237892	t	c	0.056	0.0772	0.0135	1.034e-08			48809	0.0645	0.0646	0.012	7.844e-08	60364	0.0667	0.025	0.0128	0.05137	52062	8.1	0.3556	-17546	fetal	11	2857297	rs234864	G	A	0.0903	0.909		11	2857297	Fetal Only	17546	Fetal (some secondary signals)
LMO1	LMO1		0	9	OR10A3,NLRP10,EIF3F,CASC23,TUB,TUB-AS1,RIC3,LMO1,STK33	11	8255408	rs2168101	c	a	0.6772	0.0158	0.007	0.02375			48809	0.6958	0.0468	0.0078	2.134e-09	41356	0.6934	0.0038	0.0088	0.6657	31714	11	0.3304	0	maternal	11	8255408	rs2168101	A	C	9.98e-06	1		11	8255408	Fetal and Maternal - Opposite Directions	0	Maternal
SLC38A4	SLC38A4		0	4	LOC100288798,SLC38A4,AMIGO2,PCED1B	12	47180370	rs180435	c	g	0.189	0.0133	0.007	0.05858			65405	0.1895	0.0511	0.0072	1.679e-12	61153	0.1845	-0.0044	0.0079	0.5774	52321	0	0.7518	-6890	maternal	12	47187260	rs180438	G	A	0.0335	0.966		12	47187260	Maternal Only	6890	Maternal
SERPINA1	SERPINA1		4941	16	DDX24,IFI27L1,IFI27,IFI27L2,PPP4R4,SERPINA10,SERPINA6,SERPINA2,SERPINA1,SERPINA11,SERPINA9,SERPINA12,SERPINA4,SERPINA5,SERPINA3,SERPINA13P	14	94838142	rs112635299	t	g	0.0235	0.1489	0.0186	1.422e-15			64541	0.0251	0.0769	0.019	5.255e-05	60988	0.0265	0.0731	0.0202	0.0002852	51914	0	0.7843
FES/FURIN	FES		0	15	CRTC3,CRTC3-AS1,LINC01585,BLM,FURIN,FES,MAN2A2,UNC45A,HDDC3,RCCD1,PRC1,PRC1-AS1,VPS33B,LOC101926911,SV2B	15	91428636	rs7177338	a	g	0.5361	0.0347	0.0055	3.277e-10			65405	0.53	0.0275	0.0057	1.159e-06	61065	0.5293	0.0078	0.0061	0.203	52253	0	0.4911	0	maternal	15	91428636	rs7177338	G	A	0.00518	0.995		15	91428589	Unclassified	-47	Fetal & Maternal
NR2F2	NR2F2-AS1		0	3	NR2F2-AS1,NR2F2,MIR1469	15	96852638	rs55958435	a	g	0.7133	0.0424	0.0062	6.818e-12			65405	0.7135	0.0144	0.0064	0.02386	60740	0.7093	0.0071	0.0069	0.303	51842	23.6	0.1596	0	fetal	15	96852638	rs55958435	G	A	0.00395	0.996		15	96852638	Unclassified	0	Fetal
GPR139/GPRC5B	GPR139		35820	5	C16orf62,KNOP1,IQCK,GPRC5B,GPR139	16	20006986	rs57790054	g	a	0.3022	0.0352	0.006	5.539e-09			65405	0.2934	0.0193	0.0062	0.00197	61055	0.2956	0.0159	0.0067	0.01809	52211	0	0.5536	-30979	fetal	16	20037965	rs4780273	C	T	0.132	0.868		16	20046115	Unclassified	39129	Fetal
SLC6A2	SLC6A2		0	8	MMP2,LPCAT2,CAPNS2,SLC6A2,CES1P2,CES1P1,CES1,CES5A	16	55717569	rs11866404	c	g	0.5328	0.0415	0.0056	8.55e-14			65405	0.5405	0.0137	0.007	0.05113	41356	0.5383	0.026	0.008	0.001177	31714	5.5	0.3877	18044	fetal	16	55699525	rs40434	G	A	0.792	0.208		16	55741204	Unclassified	23635	Fetal (secondary)
SLC7A5	SLC7A5		0	8	JPH3,KLHDC4,LOC102724467,SLC7A5,MIR6775,CA5A,BANP,LOC400553	16	87882209	rs876987	g	a	0.3063	0.0383	0.0067	1.241e-08			48809	0.3114	0.0182	0.0061	0.002954	61013	0.3104	0.0278	0.0066	2.463e-05	52187	33	0.07654	-419594	fetal	16	88301803	rs10863200	G	A	0.979	0.0139										16	87882209
NLRP13	NLRP13	synonymous	0	20	ZNF865,ZNF784,ZNF580,ZNF581,CCDC106,U2AF2,EPN1,NLRP9,RFPL4A,RFPL4AL1,NLRP11,NLRP4,NLRP13,NLRP8,NLRP5,LINC01864,ZNF787,ZNF444,GALP,ZSCAN5B	19	56423893	rs303998	g	a	0.414	0.0237	0.0055	1.818e-05			65405	0.4036	0.0386	0.0058	2.115e-11	61063	0.405	0.0075	0.0062	0.231	52104	7.4	0.3683	225	maternal	19	56423668	rs12461110	A	G	0.00538	0.995		19	56423668	Maternal Only	-225	Maternal
LOC339593	LOC339593		39357	1	LOC339593	20	11200008	rs6040436	t	c	0.4444	0.0543	0.0056	1.548e-22			65405	0.4484	0.0237	0.0057	3.601e-05	61090	0.4461	0.0364	0.0062	3.556e-09	52269	0.2	0.4551	-7411	fetal	20	11207419	rs6033062	A	T	0.0173	0.983		20	11207419	Unclassified	7411	Fetal				20	11200008
LOC339593	LOC339593		47298	1	LOC339593	20	11207949	rs2207099	a	g	0.4472	0.0532	0.0055	4.385e-22			65405	0.4511	0.0243	0.0057	1.906e-05	61102	0.4484	0.0375	0.0061	8.771e-10	52271	0	0.6396	530	fetal	20	11207419	rs6033062	A	T	0.0236	0.976		20	11207419	Unclassified	-530	Fetal				20	11207949
LOC339593	LOC339593		101610	2	LOC339593,PGAM3P	20	11428113	rs6078190	c	a	0.3193	0.0402	0.0059	1.356e-11	1.65553e-12	0.000666239	65405	0.3319	0.0158	0.006	0.008346	61176	0.3294	0.0008	0.0065	0.9069	52340	0	0.9977
Column			Description
Name			Locus name
Nearest Gene			Name of the nearest genes
Annotation			Consequence annotation according to Ensembl
Distance to Gene			Distance to nearest gene in bp
Number of Genes within 300 kb			Nuber of genes within 300 kb
Genes within 300 kb			Name of the genes within 300 kb
CHR			Chromosome
POS			Position
rsid			rs identifier of the variant
EA			Placental weight-increasing allele
OA			Other allele
Meta-analysis	Fetal	eaf_fetal	Effect allele frequency in the fetal meta-analysis
		beta_fetal	Effect size estimate in the fetal meta-analysis
		se_fetal	Standard error in the fetal meta-analysis
		p_fetal	p-value in the fetal meta-analysis
		Cojo P	Conditional and joint (COJO) analysis p-value for secondary signals
		LD r2	LD r2 of the secondary SNP with the lead SNP
		n_fetal	Number of values in the fetal meta-analysis
	Maternal	eaf_maternal	Effect allele frequency in the maternal meta-analysis
		beta_maternal	Effect size estimate in the maternal meta-analysis
		se_maternal	Standard error in the maternal meta-analysis
		p_maternal	p-value in the maternal meta-analysis
		n_maternal	Number of values in the maternal meta-analysis
	Paternal	eaf_paternal	Effect allele frequency in the paternal meta-analysis
		beta_paternal	Effect size estimate in the paternal meta-analysis
		se_paternal	Standard error in the paternal meta-analysis
		p_paternal	p-value in the paternal meta-analysis
		n_paternal	Number of values in the paternal meta-analysis
Look up in other studies	Nearby BW SNPs (Juliusdottir et al. PMID: 34282336)	Distance	Distance to the nearby birth weight SNP
		Mode of association	Mode of association assigned by Juliusdottir et al.
		Chr	Chromosome
		Pos (b37)	Position
		rsid	rs identifier of the variant
		EA	Birth weight-incresaing allele
		OA	Other allele
		Coloc posterior probability of separate signals	Colocalisation posterior probability for the SNPs to represent separate signals
		Coloc posterior probability of shared signal	Colocalisation posterior probability for the SNPs to represent shared signals
		Is the BW SNP a secondary signal?	Indicates whether the birth weight SNP is a secondary signal
	Nearby BW SNPs (Warrington et al. PMID: 31043758)	Chr	Chromosome
		Pos	Position
		SEM Classification	Structural equation modelling-based classification of the birth weight signal
		Distance to PW SNP	Distance of the birth weight to the placental weight SNP
		Person nearest BW signal identified in	Indicates in which meta-analysis the birth weight SNP has been identified in.
	Gestational Age SNPs (Zhang et al. PMID:30007778)	Chr	Chromosome
		Pos	Position
		Distance to PW SNP	Distance for the gestational age SNP to the placental weight SNP
	Placenta eQTLs RICHS (Peng et al. PMID:28854703)	Chr	Chromosome
		Pos	Position
		ref_allele	Reference allele
		effective allele	Effective allele
		beta	Effect size estimate
		beta_se	Standard error
		pvalue	p-value
		r_squared	Fraction of gene expression variance explained by the SNP genotype
		gene_symbol	Gene symbol of the eQTL
		cis_trans	Cis or trans QTL?
		qvalue	Benjamini-Hochberg adjusted pvalue of the cis-eQTLs
		lead eSNP	rs identifier of the variant with the lowest eQTL P value
		LD r2 with lead eSNP	LD r2 between lead PW SNP and lead eSNP
	Gen3G methQTL with lowest association P value	CpG ID	Identifier of the CpG site
		P	p-value
		Beta	Effect size estimate
		SE	Standard error
		number of methQTLS with p<1x10-8	Number of methylation QTLs with p-value < 1 x 10-8
	Nearby Developmental Delay Gene	Nearest	Name of the nearest developmental delay gene
		300 kb	Developmental delay genes within 300 kb
BW GWAS Raw	Fetal	beta	Effect size estimate of the fetal association with birth weight in Warrington et al.
		se	Standard error of the fetal association with birth weight in Warrington et al.
		p	p-value of the fetal association with birth weight in Warrington et al.
	Maternal	beta	Effect size estimate of the maternal association with birth weight in Warrington et al.
		se	Standard error of the maternal association with birth weight in Warrington et al.
		p	p-value of the maternal association with birth weight in Warrington et al.
BW GWAS WLM	Fetal	beta	Effect size estimate of the fetal association with birth weight WLM-adjusted for maternal effect in Warrington et al.
		se	Standard error of the fetal association with birth weight WLM-adjusted for maternal effect in Warrington et al.
		p	p-value of the fetal association with birth weight WLM-adjusted for maternal effect in Warrington et al.
	Maternal	beta	Effect size estimate of the maternal association with birth weight WLM-adjusted for fetal effect in Warrington et al.
		se	Standard error of the maternal association with birth weight WLM-adjusted for fetal effect in Warrington et al.
		p	p-value of the maternal association with birth weight WLM-adjusted for fetal effect in Warrington et al.
PW/BW Classification		Raw	Placental weight vs. birth weight classification using the results of the meta-analyses
		WLM	Placental weight vs. birth weight classification using the WLM-adjusted results of the meta-analyses
[truncated: 32 more columns]

## Sheet: Supplementary Table 8
Supplementary Table 8: Association results for the lead SNPs from Supplemental Table 7 in the sex-only adjusted meta-analysis
Summary statistics for the 41 lead SNPs identified in the main meta-analysis (adjusted for sex and gestational age; Supplementary Table 7) plus 4 additional lead SNPs that were genome-wide significant (p<5x10-8) in the meta-analysis that was adjusted only for offspring sex (highlighted in bold). The final columns give details of the lead SNP in the sex-only adjusted meta-analysis if this was diff…
chr	pos	rsid	ea	oa	secondary signal	person	eaf	beta	se	p	n	rsid of sex adjusted lead SNP	LD r2	GA adjusted beta	GA adjusted P
1	155001281	rs150138294	a	g		fetal	0.0531	0.0861	0.0133	8.891e-11	65651			0.0799	1.068e-09
1	161651064	rs723177	t	c		fetal	0.296	0.0388	0.0061	1.858e-10	65651	rs1256288	1	0.0387	1.02e-10
1	231733795	rs1655296	g	t	1	fetal	0.3931	0.0413	0.0057	4.077e-13	65193			0.042	4.856e-14
1	231794081	rs140691414	t	c		fetal	0.0069	0.261	0.0397	4.814e-11	57376			0.2614	2.544e-11
1	239822859	rs10925945	t	c		fetal	0.9363	0.0693	0.0113	9.453e-10	65193			0.0672	1.692e-09
2	46567276	rs4953353	g	t		fetal	0.6224	0.0428	0.0066	9.618e-11	49055			0.0418	1.379e-10
3	14954411	rs12630213	t	c		fetal	0.6626	0.0331	0.0059	2.101e-08	65651			0.031	1.073e-07
3	123065778	rs11708067	g	a		fetal	0.233	0.0487	0.0065	9.435e-14	65651	rs7613951	0.9454	0.0532	1.833e-16
3	156795414	rs9817452	g	t		fetal	0.6132	0.0378	0.0058	5.077e-11	65651			0.0401	1.719e-12
4	95531563	rs74457440	a	g		fetal	0.2328	0.0392	0.0066	2.404e-09	65651			0.0358	3.371e-08
5	57073666	rs7722058	t	c		fetal	0.8454	0.0468	0.0077	1.105e-09	65651			0.0468	6.059e-10
5	132444128	rs72801474	a	g		fetal	0.1046	0.0582	0.0096	1.147e-09	65651			0.0546	7.339e-09
5	142429811	rs3822394	c	a		fetal	0.2622	0.0376	0.0063	2.291e-09	65651			0.0361	5.796e-09
5	142547297	rs258777	c	t	1	fetal	0.3797	0.0314	0.0057	3.99e-08	65651			-0.0288	3.526e-07
5	157808173	rs72804545	a	t		maternal	0.8883	0.069	0.0115	2.348e-09	41217	rs2964481	Triallelic	0.0638	2.228e-08
5	158317602	rs75512885	t	a		paternal	0.9246	0.0803	0.0149	6.835e-08	31724			0.0802	4.958e-08
5	158433339	rs67265526	t	c		fetal	0.6279	0.0318	0.0057	3.075e-08	65651			0.0323	1.12e-08
6	34237188	rs541641049	a	g		fetal	0.0184	0.1874	0.0356	1.382e-07	55312			0.1927	4.515e-08
6	35517390	rs9800506	t	g		fetal	0.4102	0.0336	0.0056	2.164e-09	65651			0.033	2.577e-09
6	105130521	rs12529634	c	t		fetal	0.8716	0.0548	0.0085	9.64e-11	65651			0.0556	2.849e-11
6	152042413	rs11756568	a	t		fetal	0.703	0.0489	0.0061	7.89e-16	65651	rs3020340	0.99	0.0523	1.951e-18
6	166182483	rs1021508	c	t		fetal	0.6331	0.0331	0.0057	7.68e-09	65651			0.0339	2.091e-09
6	166199513	rs6456014	c	a	1	fetal	0.4175	0.0293	0.0056	1.741e-07	65651			0.0303	4.417e-08
7	16193877	rs7783810	c	t		fetal	0.4214	0.0392	0.0056	2.412e-12	65651			0.0389	1.852e-12
7	35282931	rs10486660	a	c		fetal	0.6081	0.0377	0.0056	2.149e-11	65651	rs2270222	1	0.0397	9.491e-13
7	44246271	rs138715366	c	t		fetal	0.9913	0.1905	0.0354	7.409e-08	64004			0.2016	7.911e-09
8	23342043	rs6557677	t	a		fetal	0.1657	0.0439	0.0075	4.763e-09	65651			0.0441	2.66e-09
8	142247979	rs12543725	g	a		fetal	0.5855	0.0326	0.0056	6.205e-09	65651	rs12550677	0.9877	0.0318	9.202e-09
9	110822658	rs1434836	a	g		fetal	0.5753	0.0359	0.0056	1.363e-10	65651			0.0348	2.865e-10
10	115805056	rs1801253	c	g		fetal	0.7426	0.0503	0.0063	2.199e-15	65651			0.052	8.064e-17
11	2839751	rs2237892	t	c		fetal	0.056	0.079	0.0137	7.363e-09	49055			0.0772	1.034e-08
11	8255408	rs2168101	c	a		maternal	0.6958	0.0446	0.0079	1.592e-08	41369			0.0468	2.134e-09
12	47180370	rs180435	c	g		maternal	0.1896	0.0483	0.0073	4.154e-11	61166			0.0511	1.679e-12
14	94838142	rs112635299	t	g		fetal	0.0235	0.1409	0.0188	7.81e-14	64982			0.1489	1.422e-15
15	91428636	rs7177338	a	g		fetal	0.536	0.034	0.0056	1.251e-09	65651			0.0347	3.277e-10
15	96852638	rs55958435	a	g		fetal	0.7136	0.0445	0.0063	1.03e-12	65651			0.0424	6.818e-12
16	20006986	rs57790054	g	a		fetal	0.3021	0.0367	0.0061	1.789e-09	65651			0.0352	5.539e-09
16	55717569	rs11866404	c	g		fetal	0.533	0.0415	0.0056	1.567e-13	65651			0.0415	8.55e-14
16	87882209	rs876987	g	a		fetal	0.3063	0.0399	0.0069	5.871e-09	49055			0.0383	1.241e-08
17	7571752	rs78378222	g	t		fetal	0.0182	0.1233	0.0215	9.871e-09	64319			-0.1128	1.078e-07
18	42136351	rs34394882	c	t		fetal	0.6978	0.033	0.006	4.384e-08	65651			-0.0319	7.968e-08
19	56423893	rs303998	g	a		maternal	0.4036	0.0404	0.0058	3.984e-12	61076			0.0386	2.115e-11
20	11200008	rs6040436	t	c		fetal	0.4444	0.0515	0.0056	5.394e-20	65651	rs6040450	0.9226	0.0543	1.548e-22
20	11207949	rs2207099	a	g		paternal	0.4484	0.0358	0.0062	8.508e-09	52281	rs6040446	0.996	0.0375	8.771e-10
20	11428113	rs6078190	c	a	1	fetal	0.6807	0.04	0.006	2.772e-11	65651			0.0402	1.356e-11
Column			Description
chr			Chromosome
pos			Position
rsid			rs identifier of the variant
ea			Placental weight raising allele
oa			other allele
secondary signal			indicates if the SNP is a secondary assiciation signal
person			analysis in which the SNP was identified
eaf			frequency if the placental weight raising allele
beta			Effect size estimate in the sex-only adjusted analysis
se			Standard error in the sex-only adjusted analysis
p			P-value in the sex-only adjusted analysis
n			Number of individuals included in the sex-only adjusted analysis
rsid of sex adjusted lead SNP			rs identifier of the lead SNP in the sex-only adjusted analysis if this is different to that in the sex- and gestational age-adjusted analysis
LD r2			r2 between the sex-only adjusted and sex- and gestational age-adjusted lead SNPs where they are different
GA adjusted beta			Beta from main sex- and gestational age-adjusted analysis
GA adjusted P			P value from main sex- and gestational age-adjusted analysis

## Sheet: Supplementary Table 9
Supplementary Table 9: Estimates of variance (heretability); and correlation between the maternal, paternal and fetal effect using the genomic SEM model
Heritability estimates for fetal, maternal, and paternal contribution to placental weight, and correlation between fetal, maternal, and paternal effects. Associations are obtained from gennomic SEM and all tests are 2-sided.
Trait	Estimate	95% CI lower	95% CI upper	P value
Fetal variance (h2)	0.215	0.153	0.278	1.1e-11
Maternal variance (h2)	0.123	0.08	0.166	2.01e-08
Paternal variance (h2)	0.06	0.018	0.101	0.00505
Fetal vs. maternal correlation	-0.487	-0.775	-0.198	0.000945
Fetal vs. paternal correlation	-0.701	-0.932	-0.47	2.77e-09
Maternal vs. paternal correlation	0.819	0.57	1.067	1.02e-10

## Sheet: Supplementary Table 10
Supplementary Table 10: Summary statistics from the WLM and parent-offspring conditional analysis in MoBa for the 41 lead SNPs
Association summary statistics from the fetal, maternal, and paternal meta-analyses, WLM, and parent-offspring conditional analysis in the MoBa cohort for the 41 lead SNPs from Supplementary Table 7. Trio WLM refers to the WLM allowing for non-zero paternal effects, POE WLM refers to the WLM where paternal effect are set to zero, and instead the paternal GWAS is used to estimate parent-of-origin …
							Meta-analysis															Trio WLM									Pair WLM						MoBa GWAS									MoBa Conditional Trio Analysis
							Fetal					Maternal					Paternal					Fetal			Maternal			Paternal			Fetal			Maternal			Fetal			Maternal			Paternal			Fetal			Maternal
Name	CHR	POS	rsid	EA	OA	Ancestral allele	eaf	beta	se	p	n	eaf	beta	se	p	n	eaf	beta	se	p	n	beta	se	P	beta	se	P	beta	se	P	beta	se	P	beta	se	P	Beta	SE	P-value	Beta	SE	P-value	Beta	SE	P	Beta	SE	P-value	Beta
DCST2	1	155001281	rs150138294	a	g	G	0.0531	0.0799	0.0131	1.068e-09	65405	0.0452	0.0586	0.0141	3.202e-05	61137	0.0446	0.005	0.0153	0.743	52311	0.0962	0.0277295	0.000521952	0.0105	0.0222174	0.636497	-0.0431	0.0241498	0.0743105	0.0674667	0.0175022	0.000115846	0.0248667	0.0185093	0.17912	0.108	0.022	9.4e-07	0.0489	0.0228	0.032	0.0293	0.0235	0.21	0.0745169	0.0363204	0.0402164	-0.0117719
RPL31P11	1	161651064	rs723177	t	c	C	0.2961	0.0387	0.006	1.02e-10	65405	0.3001	0.0116	0.0062	0.06051	61004	0.3004	0.0156	0.0067	0.01951	52194	0.0502	0.0125243	6.11777e-05	-0.0135	0.00983344	0.169794	-0.0095	0.0106535	0.372538	0.0438667	0.00797115	3.73007e-08	-0.0103333	0.00817267	0.206095	0.0368	0.0092	6.9e-05	0.0089	0.0096	0.35	0.0156	0.0098	0.11	0.0527393	0.0153827	0.000608182	-0.0242348
TSNAX-DISC1,LINC00582	1	231733795	rs1655296	g	t	T	0.3929	0.042	0.0056	4.856e-14	65405	0.3888	0.0232	0.0058	6.301e-05	61125	0.3893	0.0153	0.0062	0.01418	52269	0.0455	0.011674	9.71726e-05	0.00045	0.00918758	0.960936	-0.00745	0.00987754	0.450707	0.0405333	0.00744199	5.13498e-08	0.00293333	0.00764351	0.70115	0.0439	0.0086	3.8e-07	0.023	0.009	0.01	0.005	0.0091	0.58	0.0694093	0.014567	1.90344e-06	-0.0113995
TSNAX-DISC1,LINC00582	1	231794081	rs140691414	t	c	C	0.0069	0.2614	0.0392	2.544e-11	57158	0.0084	0.1133	0.0421	0.007133	36782	0.0086	0.1397	0.045	0.001894	30346	0.2698	0.0826661	0.00109955	-0.0216	0.0662806	0.74451	0.0048	0.0712667	0.946301	0.273	0.0523563	1.84536e-07	-0.0232	0.0552769	0.674701	0.3193	0.0485	4.6e-11	0.129	0.0496	0.0093	0.1047	0.0513	0.041	0.368611	0.0793819	3.4472e-06	-0.032997
CHRM3	1	239822859	rs10925945	t	c	T	0.9363	0.0672	0.0112	1.692e-09	65405	0.9347	0.0533	0.0117	4.999e-06	61035	0.9343	0.0089	0.0126	0.4779	52203	0.0722	0.0234428	0.00207115	0.0172	0.0185162	0.352933	-0.0272	0.020013	0.174109	0.0540667	0.014901	0.000285195	0.0262667	0.0154048	0.0881758	0.0821	0.0174	2.4e-06	0.0768	0.0186	3.5e-05	-0.0001	0.0187	0.99	0.130206	0.0299213	1.35824e-05	-0.000805833
EPAS1	2	46567276	rs4953353	g	t	G	0.6223	0.0418	0.0065	1.379e-10	48809	0.6278	0.0274	0.0059	3.605e-06	60990	0.626	0.0233	0.0064	0.0002685	52153	0.0329	0.0131115	0.0120989	0.01095	0.00962076	0.255052	0.00685	0.0104315	0.511398	0.0374667	0.00851438	1.08052e-05	0.00866667	0.00791041	0.273253	0.042	0.0089	2.5e-06	0.033	0.0093	0.00038	0.0081	0.0095	0.39	0.029742	0.0145888	0.0414948	0.0283266
ADCY5	3	123065778	rs11708067	g	a	A	0.2327	0.0532	0.0065	1.833e-16	65405	0.2419	0.0037	0.0066	0.5727	60594	0.2442	0.0339	0.0071	1.558e-06	52264	0.0688	0.0134851	3.36185e-07	-0.0307	0.0104978	0.00345088	-0.0005	0.011335	0.964816	0.0684667	0.00861612	0	-0.0305333	0.00871689	0.000460435	0.0499	0.0099	5e-07	0.0052	0.0102	0.61	0.0495	0.0104	2.1e-06	0.0530735	0.0166386	0.001426	-0.0244846
LOC339894/CCNL1	3	156795414	rs9817452	g	t	G	0.6135	0.0401	0.0057	1.719e-12	65405	0.6041	0.0137	0.0058	0.01844	61179	0.6023	0.0199	0.0063	0.001479	52323	0.0466	0.0118536	8.44947e-05	-0.0096	0.0092285	0.298221	-0.0034	0.0100329	0.734695	0.0443333	0.00755768	4.46443e-09	-0.00846667	0.00765845	0.268929	0.0427	0.0088	1.1e-06	0.0065	0.0091	0.47	0.0217	0.0093	0.019	0.0419797	0.0144725	0.00372796	-0.01235
PDLIM5	4	95531563	rs74457440	a	g	G	0.2327	0.0358	0.0065	3.371e-08	65405	0.2381	0.019	0.0066	0.003784	61148	0.2359	0.0227	0.0071	0.001467	52324	0.0299	0.0134851	0.0266047	0.00405	0.0104978	0.699648	0.00775	0.011335	0.494151	0.0350667	0.00861612	4.70354e-05	0.00146667	0.00871689	0.866382	0.046	0.0101	5.3e-06	0.0257	0.0103	0.013	0.0182	0.0106	0.087	0.0461557	0.0169388	0.0064386	0.00805365
ACTBL2	5	57073666	rs7722058	t	c		0.8452	0.0468	0.0076	6.059e-10	65405	0.8435	0.02	0.0078	0.00981	61135	0.8436	0.0197	0.0084	0.01907	52295	0.0539	0.0158209	0.000657083	-0.00695	0.012383	0.574625	-0.00725	0.0133821	0.587977	0.0490667	0.0100879	1.15083e-06	-0.00453333	0.0102894	0.659515	0.041	0.0117	0.00048	0.0182	0.0121	0.13	0.0205	0.0124	0.097	0.0426879	0.0196885	0.0301577	-2.10257e-05
HSPA4	5	132444128	rs72801474	a	g	G	0.1045	0.0546	0.0094	7.339e-09	65405	0.1161	0.0147	0.0091	0.1066	61067	0.1156	-0.0011	0.0098	0.9118	52208	0.0956	0.0192454	6.78528e-07	-0.0331	0.0146137	0.0235129	-0.0489	0.0157833	0.00194693	0.063	0.0123913	3.69158e-07	-0.0168	0.012089	0.164623	0.0555	0.0138	5.7e-05	0.005	0.0141	0.72	0.0215	0.0144	0.14	0.0524083	0.022082	0.0176372	-0.00589609
ARHGAP26	5	142429811	rs3822394	c	a	A	0.2625	0.0361	0.0062	5.796e-09	65405	0.2526	0.011	0.0065	0.09079	61025	0.2508	0.0197	0.0071	0.005429	52176	0.0415	0.0130278	0.00144502	-0.00975	0.010292	0.343468	-0.00105	0.0112377	0.925557	0.0408	0.00825277	7.66174e-07	-0.0094	0.00855502	0.271868	0.0473	0.0098	1.4e-06	0.0091	0.0102	0.37	0.0216	0.0105	0.039	0.07443	0.0164476	6.06668e-06	-0.0393204
EBF1	5	157808173	rs72804545	a	t	A	0.8911	0.0235	0.0106	0.02647	47626	0.8883	0.0638	0.0114	2.228e-08	41211	0.8863	0.0113	0.0128	0.3803	31473	-0.0281	0.0225938	0.213609	0.07785	0.0180172	1.55413e-05	0.02535	0.0200758	0.206693	-0.0112	0.0141604	0.428981	0.0694	0.0149661	3.53254e-06	0.0422	0.014	0.0025	0.072	0.0146	8e-07	0.0127	0.0147	0.39	-0.00774487	0.0162289	0.633205	0.0507682
EBF1	5	158317602	rs75512885	t	a	T	0.9273	0.0282	0.0105	0.00715	65405	0.9251	0.0083	0.013	0.5239	41356	0.9245	0.0802	0.0147	4.958e-08	31714	-0.0321	0.0237222	0.176003	0.02435	0.0201947	0.227909	0.09625	0.0226632	2.1667e-05	0.0320667	0.0143782	0.0257319	-0.00773333	0.0168839	0.64693	0.0465	0.0161	0.004	0.0156	0.0166	0.35	0.0731	0.0169	1.5e-05	0.00790709	0.0271402	0.770792	0.0179502
EBF1	5	158433339	rs67265526	t	c	T	0.6281	0.0323	0.0057	1.12e-08	65405	0.619	0.0116	0.0058	0.04658	61127	0.6199	0.0152	0.0063	0.0152	52288	0.0378	0.0118536	0.00142819	-0.0073	0.0092285	0.428928	-0.0037	0.0100329	0.712286	0.0353333	0.00755768	2.93731e-06	-0.00606667	0.00765845	0.428271	0.0372	0.0087	2.1e-05	0.019	0.009	0.035	0.0264	0.0092	0.004	0.0181914	0.0145733	0.211946	0.011531
NUDT3	6	34237188	rs541641049	a	g	G	0.0184	0.1927	0.0352	4.515e-08	55263	0.0476	0.0798	0.0216	0.0002257	57367	0.0498	0.0071	0.0217	0.7446	50853	0.2985	0.0670264	8.44941e-06	-0.06945	0.0407022	0.0879533	-0.14215	0.0420453	0.000722543	0.203733	0.0452935	6.85717e-06	-0.0220667	0.0319613	0.489931	0.292	0.0756	0.00011	0.1355	0.0757	0.073	0.0948	0.0788	0.23	0.290121	0.11839	0.0142725	0.0281532
FKBP5/MAPK13/TEAD3	6	35517390	rs9800506	t	g	T	0.4102	0.033	0.0055	2.577e-09	65405	0.4178	0.0212	0.0057	0.0002101	61125	0.421	0.0224	0.0062	0.0002845	52284	0.0224	0.0115052	0.0515417	0.01	0.00904035	0.268661	0.0112	0.00984007	0.255035	0.0298667	0.0073097	4.39073e-05	0.00626667	0.00751122	0.404108	0.0301	0.0086	0.00047	0.0242	0.0089	0.0066	0.0241	0.009	0.0073	0.0343691	0.0143628	0.0167239	0.00478012
HACE1	6	105130521	rs12529634	c	t	C	0.8717	0.0556	0.0084	2.849e-11	65405	0.8628	0.0265	0.0084	0.001522	61045	0.8613	0.0204	0.009	0.02321	52222	0.0643	0.0173375	0.000208306	-0.00565	0.0133958	0.67319	-0.01175	0.0144215	0.415213	0.0564667	0.011114	3.76079e-07	-0.00173333	0.011114	0.876065	0.0509	0.0129	8.1e-05	0.0251	0.0134	0.061	0.0277	0.0135	0.04	0.0365655	0.021275	0.0856833	0.00100508
ESR1	6	152042413	rs11756568	a	t	T	0.7027	0.0523	0.006	1.951e-18	65405	0.7074	0.0208	0.0062	0.0007964	61131	0.7035	0.0136	0.0067	0.04278	52297	0.0702	0.0125243	2.08107e-08	-0.0143	0.00983344	0.145885	-0.0215	0.0106535	0.0435783	0.0558667	0.00797115	0	-0.00713333	0.00817267	0.382757	0.053	0.0092	9.9e-09	0.0206	0.0096	0.033	0.0139	0.0098	0.15	0.0610027	0.0153584	7.15433e-05	-0.0128713
PDE10A	6	166182483	rs1021508	c	t	C	0.633	0.0339	0.0057	2.091e-09	65405	0.6301	0.0182	0.0059	0.00188	60955	0.6285	0.0195	0.0063	0.002038	52088	0.0301	0.0118779	0.011273	0.00315	0.00934622	0.736091	0.00445	0.0100403	0.657611	0.0330667	0.00757428	1.26744e-05	0.00166667	0.0077758	0.830282	0.044	0.0088	5.6e-07	0.0301	0.0091	0.00096	0.0246	0.0093	0.0079	0.0329939	0.0147459	0.0252651	0.0157775
PDE10A	6	166199513	rs6456014	c	a	C	0.5824	0.0303	0.0055	4.417e-08	65405	0.5844	0.0084	0.0057	0.1401	60970	0.5853	0.0108	0.0062	0.081	52105	0.0414	0.0115052	0.000320223	-0.0123	0.00904035	0.173651	-0.0099	0.00984007	0.314372	0.0348	0.0073097	1.9283e-06	-0.009	0.00751122	0.230836	0.0279	0.0086	0.0012	0.0096	0.0089	0.28	0.0013	0.0091	0.88	0.0446495	0.01448	0.00204843	-0.0124919
ISPD	7	16193877	rs7783810	c	t	T	0.4216	0.0389	0.0055	1.852e-12	65405	0.4136	0.0201	0.0057	0.0004777	61161	0.4114	0.0278	0.0062	6.443e-06	52330	0.0299	0.0115052	0.00935449	0.00515	0.00904035	0.568903	0.01285	0.00984007	0.191592	0.0384667	0.0073097	1.42177e-07	0.000866667	0.00751122	0.908142	0.0517	0.0086	2.2e-09	0.029	0.009	0.0013	0.0215	0.0091	0.018	0.033827	0.0144736	0.0194413	0.0102169
TBX20	7	35282931	rs10486660	a	c	C	0.6078	0.0397	0.0056	9.491e-13	65405	0.6084	0.0167	0.0058	0.0037	61099	0.6082	0.0042	0.0062	0.5	52256	0.0585	0.011674	5.41114e-07	-0.01255	0.00918758	0.171947	-0.02505	0.00987754	0.0112109	0.0418	0.00744199	1.94552e-08	-0.0042	0.00764351	0.582672	0.0423	0.0087	1.2e-06	0.018	0.009	0.045	-0.0054	0.0092	0.56	0.0597864	0.0146404	4.45059e-05	-0.0141982
YKT6	7	44246271	rs138715366	c	t	C	0.9913	0.2016	0.0349	7.911e-09	63786	0.9873	0.0211	0.0313	0.5009	59668	0.9869	0.0696	0.0336	0.03848	51643	0.3125	0.0701047	8.28762e-06	-0.13515	0.0511572	0.00824531	-0.08665	0.0550744	0.115643	0.254733	0.0456679	2.4337e-08	-0.106267	0.0420452	0.0114898	0.1926	0.0486	7.4e-05	0.0148	0.0509	0.77	0.0947	0.0538	0.078	0.171826	0.078721	0.0290676	-0.0701149
ENTPD4	8	23342043	rs6557677	t	a	A	0.1657	0.0441	0.0074	2.66e-09	65405	0.1634	0.0142	0.0076	0.06269	61153	0.1634	0.0238	0.0083	0.004143	52319	0.0502	0.0154481	0.00115571	-0.0109	0.0120771	0.366774	-0.0013	0.0131818	0.921439	0.0493333	0.00982329	5.11147e-07	-0.0104667	0.0100248	0.29645	0.0399	0.0116	0.00057	0.0104	0.0118	0.38	0.0239	0.0123	0.052	0.0577101	0.0192792	0.00276237	-0.0127264
SLC45A4	8	142247979	rs12543725	g	a	G	0.5854	0.0318	0.0055	9.202e-09	65405	0.5855	0.0186	0.0057	0.001217	61029	0.5828	0.0104	0.0062	0.09083	52200	0.0346	0.0115052	0.00263554	0.0013	0.00904035	0.885659	-0.0069	0.00984007	0.483169	0.03	0.0073097	4.0583e-05	0.0036	0.00751122	0.631737	0.0379	0.0086	9.4e-06	0.0129	0.0089	0.15	0.0269	0.0091	0.0029	0.0348126	0.014387	0.015541	-0.000779086
KLF4	9	110822658	rs1434836	a	g	A	0.575	0.0348	0.0055	2.865e-10	65405	0.5795	0.018	0.0057	0.001645	61108	0.5808	0.0164	0.0062	0.007548	52307	0.0352	0.0115052	0.00221722	0.0004	0.00904035	0.964708	-0.0012	0.00984007	0.902938	0.0344	0.0073097	2.52532e-06	0.0008	0.00751122	0.91518	0.0282	0.0086	0.001	0.0227	0.0089	0.011	0.0054	0.009	0.55	0.0235891	0.0144554	0.102726	0.0107505
ADRB1	10	115805056	rs1801253	c	g		0.7426	0.052	0.0062	8.064e-17	65405	0.7422	0.0275	0.0064	2.078e-05	61105	0.7415	0.026	0.0069	0.0001858	52241	0.0505	0.0129319	9.42025e-05	0.00225	0.0101507	0.824579	0.00075	0.0109789	0.945536	0.051	0.00823574	5.92084e-10	0.002	0.00843726	0.812623	0.0565	0.0096	4.7e-09	0.0202	0.01	0.044	0.0312	0.0102	0.0022	0.0743675	0.0161276	4.0283e-06	-0.0215714
KCNQ1	11	2839751	rs2237892	t	c	C	0.056	0.0772	0.0135	1.034e-08	48809	0.0645	0.0646	0.012	7.844e-08	60364	0.0667	0.025	0.0128	0.05137	52062	0.0648	0.0270422	0.0165634	0.0322	0.01965	0.10128	-0.0074	0.0210636	0.725351	0.0598667	0.017652	0.000695132	0.0346667	0.0161429	0.0317547	0.0883	0.0182	1.3e-06	0.0608	0.0193	0.0016	0.0422	0.0195	0.031	0.0709442	0.0305364	0.0201749	0.0470242
LMO1	11	8255408	rs2168101	c	a	C	0.6772	0.0158	0.007	0.02375	48809	0.6958	0.0468	0.0078	2.134e-09	41356	0.6934	0.0038	0.0088	0.6657	31714	-0.019	0.0151302	0.209201	0.0563	0.012268	4.44972e-06	0.0133	0.013726	0.332563	-0.0101333	0.00940209	0.281134	0.0518667	0.0102072	3.74657e-07	0.0316	0.0095	0.00085	0.0547	0.0099	3.2e-08	0.0007	0.01	0.94	-0.00204107	0.0153804	0.894427	0.0498095
SLC38A4	12	47180370	rs180435	c	g	C	0.189	0.0133	0.007	0.05858	65405	0.1895	0.0511	0.0072	1.679e-12	61153	0.1845	-0.0044	0.0079	0.5774	52321	-0.0201	0.0146329	0.169561	0.06115	0.0114427	9.09009e-08	0.00565	0.0125311	0.652078	-0.0163333	0.0092941	0.0788517	0.0592667	0.00949563	4.33476e-10	0.0218	0.0111	0.049	0.0435	0.0115	0.00015	-0.0065	0.0117	0.58	0.00849862	0.0182865	0.642116	0.0365087
SERPINA1	14	94838142	rs112635299	t	g	G	0.0235	0.1489	0.0186	1.422e-15	64541	0.0251	0.0769	0.019	5.255e-05	60988	0.0265	0.0731	0.0202	0.0002852	51914	0.1478	0.0385756	0.000127398	0.003	0.0301605	0.920767	-0.0008	0.0322988	0.980239	0.147267	0.024674	2.39444e-09	0.00326667	0.0250771	0.896357	0.1316	0.0302	1.3e-05	0.0974	0.0313	0.0019	0.0598	0.0308	0.052	0.0986236	0.0494238	0.0460055	0.046084
FES/FURIN	15	91428636	rs7177338	a	g	A	0.5361	0.0347	0.0055	3.277e-10	65405	0.53	0.0275	0.0057	1.159e-06	61065	0.5293	0.0078	0.0061	0.203	52253	0.0341	0.0114701	0.00294966	0.01045	0.00902895	0.247114	-0.00925	0.00971481	0.341018	0.0279333	0.0073097	0.000132693	0.0135333	0.00751122	0.0715848	0.0306	0.0086	0.00035	0.021	0.0088	0.017	0.0116	0.0089	0.2	0.0338702	0.0143077	0.0179295	0.0100369
NR2F2	15	96852638	rs55958435	a	g	A	0.7133	0.0424	0.0062	6.818e-12	65405	0.7135	0.0144	0.0064	0.02386	60740	0.7093	0.0071	0.0069	0.303	51842	0.0633	0.0129319	9.83778e-07	-0.01725	0.0101507	0.0892457	-0.02455	0.0109789	0.0253443	0.0469333	0.00823574	1.20696e-08	-0.00906667	0.00843726	0.282555	0.0504	0.0096	1.4e-07	0.0279	0.0098	0.0044	0.0114	0.01	0.25	0.0646648	0.0156914	3.787e-05	0.00753725
GPR139/GPRC5B	16	20006986	rs57790054	g	a	G	0.3022	0.0352	0.006	5.539e-09	65405	0.2934	0.0193	0.0062	0.00197	61055	0.2956	0.0159	0.0067	0.01809	52211	0.0352	0.0125243	0.00494575	0.0017	0.00983344	0.862746	-0.0017	0.0106535	0.873218	0.0340667	0.00797115	1.92218e-05	0.00226667	0.00817267	0.781514	0.0412	0.0093	9.7e-06	0.0239	0.0097	0.014	0.0268	0.0098	0.0064	0.0397262	0.0154691	0.0102328	-0.00282812
SLC6A2	16	55717569	rs11866404	c	g		0.5328	0.0415	0.0056	8.55e-14	65405	0.5405	0.0137	0.007	0.05113	41356	0.5383	0.026	0.008	0.001177	31714	0.0433	0.0127459	0.000680838	-0.00795	0.0108754	0.464774	0.00435	0.0123054	0.723711	0.0462	0.00768378	1.82494e-09	-0.0094	0.00908628	0.30089	0.0414	0.0087	1.7e-06	0.0183	0.009	0.043	0.0264	0.0092	0.0042	0.0404509	0.0142238	0.0044613	0.00290037
SLC7A5	16	87882209	rs876987	g	a	G	0.3063	0.0383	0.0067	1.241e-08	48809	0.3114	0.0182	0.0061	0.002954	61013	0.3104	0.0278	0.0066	2.463e-05	52187	0.0306	0.0135194	0.02361	0.0029	0.0099377	0.770426	0.0125	0.0107574	0.245238	0.0389333	0.00877873	9.20887e-06	-0.00126667	0.00817472	0.876861	0.0316	0.0091	0.00054	0.016	0.0096	0.095	0.0335	0.0097	0.00057	0.0261818	0.0153307	0.0876884	0.00926372
NLRP13	19	56423893	rs303998	g	a	G	0.414	0.0237	0.0055	1.818e-05	65405	0.4036	0.0386	0.0058	2.115e-11	61063	0.405	0.0075	0.0062	0.231	52104	0.0013	0.0115302	0.910231	0.03795	0.0091589	3.42027e-05	0.00685	0.00984765	0.486681	0.00586667	0.0073269	0.423304	0.0356667	0.00762912	2.93852e-06	0.0234	0.0086	0.0068	0.038	0.009	2.3e-05	0.0119	0.0091	0.19	0.0063197	0.014461	0.662103	0.0324957
LOC339593	20	11200008	rs6040436	t	c	C	0.4444	0.0543	0.0056	1.548e-22	65405	0.4484	0.0237	0.0057	3.601e-05	61090	0.4461	0.0364	0.0062	3.556e-09	52269	0.0485	0.0116498	3.13847e-05	-0.00055	0.00906985	0.951646	0.01215	0.00987012	0.218327	0.0566	0.00742538	0	-0.0046	0.00752615	0.541066	0.0452	0.0087	1.8e-07	0.0229	0.009	0.011	0.0397	0.0091	1.4e-05	0.0234041	0.0143078	0.101906	0.0257263
LOC339593	20	11207949	rs2207099	a	g	G	0.4472	0.0532	0.0055	4.385e-22	65405	0.4511	0.0243	0.0057	1.906e-05	61102	0.4484	0.0375	0.0061	8.771e-10	52271	0.0446	0.0114701	0.000100926	0.002	0.00902895	0.824695	0.0152	0.00971481	0.117672	0.0547333	0.0073097	0	-0.00306667	0.00751122	0.683069	0.0458	0.0086	9.7e-08	0.0231	0.0089	0.0096	0.0419	0.009	3.7e-06	0.0241574	0.0143099	0.0913973	0.0254758
LOC339593	20	11428113	rs6078190	c	a	C	0.3193	0.0402	0.0059	1.356e-11	65405	0.3319	0.0158	0.006	0.008346	61176	0.3294	0.0008	0.0065	0.9069	52340	0.0638	0.0122615	1.95784e-07	-0.0161	0.0095458	0.0916794	-0.0311	0.0103584	0.00267856	0.0430667	0.00782229	3.67843e-08	-0.00573333	0.00792306	0.469295	0.0337	0.0092	0.00024	0.0048	0.0094	0.61	-0.0025	0.0097	0.8	0.0504688	0.0152012	0.000901613	-0.0148023
[truncated: 13 more columns]

[truncated: 9 more sheets: Supplementary Table 11, Supplementary Table 12, Supplementary Table 13, Supplementary Table 14, Supplementary Table 15, Supplementary Table 16, Supplementary Table 17, Supplementary Table 18, Supplementary Table 19]
